# Supplementary material for: Antimicrobial and Antibiofilm Effect of 4,4′-Dihydroxy-azobenzene against Clinically Resistant Staphylococci
Source: Antibiotics (Basel). 2022 Dec 11;11(12):1800. doi: 10.3390/antibiotics11121800 (PMC9774766; doi:10.3390/antibiotics11121800)
Supplement: Supplementary file 1 [file antibiotics-11-01800-s001.zip]

Archive with 1 entries (1 files):
- antibiotics-2061048-supplementary.pdf
